# Supplementary material for: Exploring Long-Read Metagenomics for Full Characterization of Shiga Toxin-Producing Escherichia coli in Presence of Commensal E. coli
Source: Microorganisms. 2023 Aug 9;11(8):2043. doi: 10.3390/microorganisms11082043 (PMC10458860; doi:10.3390/microorganisms11082043)
Supplement: Supplementary file 1 [file microorganisms-11-02043-s001.zip]

Archive with 2 entries (2 files):
- Revision_Supplementary_File_S1.xlsx
- Revision_Supplementary_File_S2.xlsx
