# Supplementary material for: Exploring Long-Read Metagenomics for Full Characterization of Shiga Toxin-Producing Escherichia coli in Presence of Commensal E. coli
Source: Microorganisms. 2023 Aug 9;11(8):2043. doi: 10.3390/microorganisms11082043 (PMC10458860; doi:10.3390/microorganisms11082043)
Supplement: Supplementary file 1 [file microorganisms-11-02043-s001.zip › Revision_Supplementary_File_S1.xlsx]

## Sheet: Feuil1
Table S1: Relative quantification (qdPCR, copies.mL-1) of the commensal (O2) and eae-positive STEC (O26) strain after enrichment of artificially co-contaminated milk
Sample	Relative quantification of O2 after enrichment using qdPCR (wzxO2, copies.mL-1)	Relative quantification of O26 after enrichment using qdPCR (wzxO26, copies.mL-1)
Pmilk_Mix1_t18_R1	1.93474e+06	86200000
Pmilk_Mix1_t18_R2	992289	2.27186e+08
Pmilk_Mix1_t18_R3	1.52288e+06	4.64631e+08
Pmilk_Mix2_t18_R1	2.66613e+07	4.80754e+08
Pmilk_Mix2_t18_R2	3.65696e+07	4.36783e+08
Pmilk_Mix2_t18_R3	4.32386e+07	5.26191e+08
Pmilk_Mix3_t18_R1	8.13471e+07	4.58769e+08
Pmilk_Mix3_t18_R2	2.28651e+08	5.29123e+08
Pmilk_Mix3_t18_R3	188784000	1.70023e+08
Pmilk_Mix4_t18_R1	373757	5.36451e+08
Pmilk_Mix4_t18_R2	414797	5.93614e+08
Pmilk_Mix4_t18_R3	435317	2.40377e+08
Pmilk_Mix5_t18_R1	255034	3.00471e+08
Pmilk_Mix5_t18_R2	224108	3.88414e+08
Pmilk_Mix5_t18_R3	279805	3.50306e+08
