# Supplementary material for: Exploring Long-Read Metagenomics for Full Characterization of Shiga Toxin-Producing Escherichia coli in Presence of Commensal E. coli
Source: Microorganisms. 2023 Aug 9;11(8):2043. doi: 10.3390/microorganisms11082043 (PMC10458860; doi:10.3390/microorganisms11082043)
Supplement: Supplementary file 1 [file microorganisms-11-02043-s001.zip › Revision_Supplementary_File_S2.xlsx]

## Sheet: Feuil1
Table S2: Reads mapping depth on the commensal (O2) and on the eae-positive STEC (O26) genetic marker from the E. coli set of reads
sample	Milk	Mix	Replicate	Mapping_Depth_wzxO26	Mapping_Depth_wzxO2	pathotype	Ratio_mapping_depth_O26/O2	Mapping_Depth_wzxO26_percentage	Mapping_Depth_wzxO2_percentage	Total number of mapped reads to O26 and O2
Pmilk_Mix1_t18_R1	Pasteurized	1	R1	140	1	EHEC?	140	99.2908	0.70922	141
Pmilk_Mix1_t18_R3	Pasteurized	1	R3	136	NA	EHEC	NA	100	NA	136
Pmilk_Mix2_t18_R2	Pasteurized	2	R2	85	10	EHEC	8.5	89.4737	10.5263	95
Pmilk_Mix2_t18_R3	Pasteurized	2	R3	141	4	EHEC	35.25	97.2414	2.75862	145
Pmilk_Mix3_t18_R1	Pasteurized	3	R1	408	207	EHEC?	1.97101	66.3415	33.6585	615
Pmilk_Mix3_t18_R2	Pasteurized	3	R2	18	5	EHEC?	3.6	78.2609	21.7391	23
Pmilk_Mix3_t18_R3	Pasteurized	3	R3	38	20	EHEC?	1.9	65.5172	34.4828	58
Pmilk_Mix4_t18_R2	Pasteurized	4	R2	95	NA	EHEC	NA	100	NA	95
Pmilk_Mix4_t18_R3	Pasteurized	4	R3	70	4	EHEC	17.5	94.5946	5.40541	74
Pmilk_Mix5_t18_R2	Pasteurized	5	R2	122	NA	EHEC	NA	100	NA	122
Pmilk_Mix5_t18_R3	Pasteurized	5	R3	419	4	EHEC	104.75	99.0544	0.945626	423
